# Supplementary material for: Epigenetic predictors of species maximum life span and other life-history traits in mammals
Source: Sci Adv. 2024 Jun 7;10(23):eadm7273. doi: 10.1126/sciadv.adm7273 (PMC11160467; doi:10.1126/sciadv.adm7273)
Supplement: Supplementary file 2 — Tables S1 to S11 [file sciadv.adm7273_tables_s1_to_s11.zip]

Archive with 1 entries (1 files):
- sciadv.adm7273_tables_s1_to_s11.xlsx
